# Supplementary material for: Genome Analysis of BnCNGC Gene Family and Function Exploration of BnCNGC57 in Brassica napus L
Source: Int J Mol Sci. 2024 Oct 22;25(21):11359. doi: 10.3390/ijms252111359 (PMC11545589; doi:10.3390/ijms252111359)
Supplement: Supplementary file 1 [file ijms-25-11359-s001.zip]

Archive with 2 entries (2 files):
- Supplementary figures.pdf
- supplementary tables.xlsx
