# Supplementary material for: Genome Analysis of BnCNGC Gene Family and Function Exploration of BnCNGC57 in Brassica napus L
Source: Int J Mol Sci. 2024 Oct 22;25(21):11359. doi: 10.3390/ijms252111359 (PMC11545589; doi:10.3390/ijms252111359)
Supplement: Supplementary file 1 [file ijms-25-11359-s001.zip › supplementary tables.xlsx]

## Sheet: Table S1
Table S1. BnCNGC evolutionary group member table
GroupⅠ		GroupⅡ		GroupⅢ		GroupⅣa		GroupⅣb
gene ID	gene name	gene ID	gene name	gene ID	gene name	gene ID	gene name	gene ID	gene name
BnaC03g31050D	BnCNGC1	BnaC05g12210D	BnCNGC16	BnaC04g16000D	BnCNGC26	BnaCnng45430D	BnCNGC38	BnaA10g18740D	BnCNGC56
BnaA04g15220D	BnCNGC2	BnaA06g10680D	BnCNGC17	BnaA07g13760D	BnCNGC27	BnaA03g34680D	BnCNGC39	BnaC09g42460D	BnCNGC57
BnaC04g38170D	BnCNGC3	BnaA02g07990D	BnCNGC18	BnaC09g42720D	BnCNGC28	BnaC03g40070D	BnCNGC40	BnaC09g30630D	BnCNGC58
BnaC06g16240D	BnCNGC4	BnaC02g11090D	BnCNGC19	BnaA10g19030D	BnCNGC29	BnaA03g34700D	BnCNGC41	BnaA10g07330D	BnCNGC59
BnaA07g17630D	BnCNGC5	BnaA03g50250D	BnCNGC20	BnaCnng12140D	BnCNGC30	BnaC01g34960D	BnCNGC42	BnaC02g44680D	BnCNGC60
BnaC06g16330D	BnCNGC6	BnaC07g42730D	BnCNGC21	BnaA06g16940D	BnCNGC31	BnaC05g35840D	BnCNGC43	BnaA02g09790D	BnCNGC61
BnaC04g01250D	BnCNGC7	BnaA04g14030D	BnCNGC22	BnaC01g08020D	BnCNGC32	BnaA05g22550D	BnCNGC44
BnaA05g01380D	BnCNGC8	BnaC04g36890D	BnCNGC23	BnaA01g06670D	BnCNGC33	BnaA01g27850D	BnCNGC45
BnaC03g31720D	BnCNGC9	BnaA09g41750D	BnCNGC24	BnaA09g41300D	BnCNGC34	BnaCnng48280D	BnCNGC46
BnaA03g26780D	BnCNGC10	BnaCnng47090D	BnCNGC25	BnaC08g33890D	BnCNGC35	BnaA01g22170D	BnCNGC47
BnaAnng17920D	BnCNGC11			BnaA04g14530D	BnCNGC36	BnaC01g34940D	BnCNGC48
BnaA02g10440D	BnCNGC12			BnaC04g36270D	BnCNGC37	BnaC01g42610D	BnCNGC49
BnaC02g14560D	BnCNGC13					BnaA05g22560D	BnCNGC50
BnaA10g06480D	BnCNGC14					BnaC05g35850D	BnCNGC51
BnaC09g29350D	BnCNGC15					BnaA05g22570D	BnCNGC52
						BnaC05g35860D	BnCNGC53
						BnaCnng48270D	BnCNGC54
						BnaA01g27860D	BnCNGC55

## Sheet: Table S2
Table S2. The number of Ser / Thr contained outside the transmembrane structure of BnCNGC proteins
Gene Name	Gene ID	Number of Ser/Thr
		All	outside
BnCNGC56	BnaA10g18740D	86	44
BnCNGC57	BnaC09g42460D	90	45
BnCNGC58	BnaC09g30630D	93	55
BnCNGC59	BnaA10g07330D	91	50
BnCNGC60	BnaC02g44680D	61	18
BnCNGC61	BnaA02g09790D	72	43

## Sheet: Table S3
Table S3. BnBnCNGC cis-regulatory elements
BnCNGC58	BnaC09g30630D	LTR	CCGAAA	423	6	+	Hordeum vulgare	low-temperature responsiveness element
BnCNGC58	BnaC09g30630D	LTR	CCGAAA	482	6	-	Hordeum vulgare	low-temperature responsiveness element
BnCNGC58	BnaC09g30630D	TATC-box	TATCCCA	534	7	-	Oryza sativa	gibberellin-responsiveness element
BnCNGC58	BnaC09g30630D	LTR	CCGAAA	631	6	-	Hordeum vulgare	low-temperature responsiveness element
BnCNGC58	BnaC09g30630D	TGA-element	AACGAC	760	6	+	Brassica oleracea	auxin-responsive element
BnCNGC58	BnaC09g30630D	MBS	CAACTG	812	6	+	Arabidopsis thaliana	MYB binding site involved in drought-inducibility
BnCNGC58	BnaC09g30630D	ARE	AAACCA	1025	6	+	Zea mays	anaerobic induction element
BnCNGC15	BnaC09g29350D	MBS	CAACTG	158	6	-	Arabidopsis thaliana	MYB binding site involved in drought-inducibility
BnCNGC15	BnaC09g29350D	P-box	CCTTTTG	189	7	-	Oryza sativa	gibberellin-responsive element
BnCNGC15	BnaC09g29350D	CAT-box	GCCACT	346	6	-	Arabidopsis thaliana	meristem expression element
BnCNGC15	BnaC09g29350D	ARE	AAACCA	757	6	-	Zea mays	anaerobic induction element
BnCNGC15	BnaC09g29350D	TGA-element	AACGAC	994	6	+	Brassica oleracea	auxin-responsive element
BnCNGC15	BnaC09g29350D	TCA-element	TCAGAAGAGG	1383	9	+	Brassica oleracea	salicylic acid responsiveness element
BnCNGC15	BnaC09g29350D	ABRE	GACACGTACGT	1451	10	-	Oryza sativa	abscisic acid responsiveness element
BnCNGC23	BnaC04g36890D	CAT-box	GCCACT	307	6	+	Arabidopsis thaliana	meristem expression element
BnCNGC23	BnaC04g36890D	CAT-box	GCCACT	392	6	-	Arabidopsis thaliana	meristem expression element
BnCNGC23	BnaC04g36890D	TCA-element	CCATCTTTTT	503	9	+	Nicotiana tabacum	salicylic acid responsiveness element
BnCNGC23	BnaC04g36890D	TATC-box	TATCCCA	555	7	+	Oryza sativa	gibberellin-responsiveness element
BnCNGC23	BnaC04g36890D	circadian	CAAAGATATC	607	9	+	Lycopersicon esculentum	circadian control regulatory element
BnCNGC23	BnaC04g36890D	ARE	AAACCA	698	6	+	Zea mays	anaerobic induction element
BnCNGC23	BnaC04g36890D	ARE	AAACCA	872	6	-	Zea mays	anaerobic induction element
BnCNGC23	BnaC04g36890D	LTR	CCGAAA	1355	6	-	Hordeum vulgare	low-temperature responsiveness element
BnCNGC23	BnaC04g36890D	CGTCA-motif	CGTCA	1470	5	+	Hordeum vulgare	MeJA-responsiveness element
BnCNGC23	BnaC04g36890D	TGACG-motif	TGACG	1470	5	-	Hordeum vulgare	MeJA-responsiveness element
BnCNGC30	BnaCnng12140D	P-box	CCTTTTG	233	7	+	Oryza sativa	gibberellin-responsive element
BnCNGC30	BnaCnng12140D	TGA-element	AACGAC	282	6	-	Brassica oleracea	auxin-responsive element
BnCNGC30	BnaCnng12140D	LTR	CCGAAA	473	6	-	Hordeum vulgare	low-temperature responsiveness element
BnCNGC30	BnaCnng12140D	CAT-box	GCCACT	622	6	+	Arabidopsis thaliana	meristem expression element
BnCNGC30	BnaCnng12140D	ARE	AAACCA	669	6	+	Zea mays	anaerobic induction element
BnCNGC30	BnaCnng12140D	CGTCA-motif	CGTCA	897	5	+	Hordeum vulgare	MeJA-responsiveness element
BnCNGC30	BnaCnng12140D	TGACG-motif	TGACG	897	5	-	Hordeum vulgare	MeJA-responsiveness element
BnCNGC30	BnaCnng12140D	ARE	AAACCA	1058	6	-	Zea mays	anaerobic induction element
BnCNGC30	BnaCnng12140D	ABRE	ACGTG	1194	5	-	Arabidopsis thaliana	abscisic acid responsiveness element
BnCNGC30	BnaCnng12140D	ABRE	ACGTG	1277	5	+	Arabidopsis thaliana	abscisic acid responsiveness element
BnCNGC30	BnaCnng12140D	TCA-element	CCATCTTTTT	1314	9	+	Nicotiana tabacum	salicylic acid responsiveness element
BnCNGC30	BnaCnng12140D	ABRE	CACGTG	1332	6	-	Arabidopsis thaliana	abscisic acid responsiveness element
BnCNGC30	BnaCnng12140D	ABRE	ACGTG	1333	5	+	Arabidopsis thaliana	abscisic acid responsiveness element
BnCNGC49	BnaC01g42610D	MBS	CAACTG	168	6	-	Arabidopsis thaliana	MYB binding site involved in drought-inducibility
BnCNGC49	BnaC01g42610D	CGTCA-motif	CGTCA	209	5	-	Hordeum vulgare	MeJA-responsiveness element
BnCNGC49	BnaC01g42610D	TGACG-motif	TGACG	209	5	+	Hordeum vulgare	MeJA-responsiveness element
BnCNGC49	BnaC01g42610D	ABRE	ACGTG	211	5	+	Arabidopsis thaliana	abscisic acid responsiveness element
BnCNGC49	BnaC01g42610D	TC-rich repeats	ATTCTCTAAC	252	9	+	Nicotiana tabacum	defense and stress responsiveness element
BnCNGC49	BnaC01g42610D	CGTCA-motif	CGTCA	299	5	-	Hordeum vulgare	MeJA-responsiveness element
BnCNGC49	BnaC01g42610D	TGACG-motif	TGACG	299	5	+	Hordeum vulgare	MeJA-responsiveness element
BnCNGC49	BnaC01g42610D	ABRE	ACGTG	336	5	+	Arabidopsis thaliana	abscisic acid responsiveness element
BnCNGC49	BnaC01g42610D	MBS	CAACTG	371	6	+	Arabidopsis thaliana	MYB binding site involved in drought-inducibility
BnCNGC49	BnaC01g42610D	TGA-element	AACGAC	670	6	+	Brassica oleracea	auxin-responsive element
BnCNGC49	BnaC01g42610D	circadian	CAAAGATATC	921	9	-	Lycopersicon esculentum	circadian control regulatory element
BnCNGC49	BnaC01g42610D	ARE	AAACCA	1028	6	-	Zea mays	anaerobic induction element
BnCNGC49	BnaC01g42610D	MBS	CAACTG	1066	6	+	Arabidopsis thaliana	MYB binding site involved in drought-inducibility
BnCNGC49	BnaC01g42610D	ABRE	ACGTG	1231	5	+	Arabidopsis thaliana	abscisic acid responsiveness element
BnCNGC49	BnaC01g42610D	ABRE	ACGTG	1335	5	+	Arabidopsis thaliana	abscisic acid responsiveness element
BnCNGC49	BnaC01g42610D	ARE	AAACCA	1401	6	+	Zea mays	anaerobic induction element
BnCNGC47	BnaA01g22170D	O2-site	GATGATGTGG	66	9	+	Zea mays	zein metabolism regulation element
BnCNGC47	BnaA01g22170D	CGTCA-motif	CGTCA	84	5	-	Hordeum vulgare	MeJA-responsiveness element
BnCNGC47	BnaA01g22170D	TGA-box	TGACGTAA	84	8	+	Glycine max	auxin-responsive element
BnCNGC47	BnaA01g22170D	TGACG-motif	TGACG	84	5	+	Hordeum vulgare	MeJA-responsiveness element
BnCNGC47	BnaA01g22170D	MBS	CAACTG	256	6	+	Arabidopsis thaliana	MYB binding site involved in drought-inducibility
BnCNGC47	BnaA01g22170D	ARE	AAACCA	416	6	+	Zea mays	anaerobic induction element
BnCNGC47	BnaA01g22170D	ARE	AAACCA	671	6	+	Zea mays	anaerobic induction element
BnCNGC47	BnaA01g22170D	circadian	CAAAGATATC	853	9	+	Lycopersicon esculentum	circadian control regulatory element
BnCNGC47	BnaA01g22170D	CGTCA-motif	CGTCA	1137	5	-	Hordeum vulgare	MeJA-responsiveness element
BnCNGC47	BnaA01g22170D	TGACG-motif	TGACG	1137	5	+	Hordeum vulgare	MeJA-responsiveness element
BnCNGC47	BnaA01g22170D	MBSI	aaaAaaC(G/C)GTTA	1156	11	+	Petunia hybrida	MYB binding site involved in flavonoid biosynthetic genes regulation
BnCNGC47	BnaA01g22170D	TGA-element	AACGAC	1364	6	+	Brassica oleracea	auxin-responsive element
BnCNGC28	BnaC09g42720D	LTR	CCGAAA	92	6	-	Hordeum vulgare	low-temperature responsiveness element
BnCNGC28	BnaC09g42720D	ARE	AAACCA	117	6	-	Zea mays	anaerobic induction element
BnCNGC28	BnaC09g42720D	LTR	CCGAAA	470	6	+	Hordeum vulgare	low-temperature responsiveness element
BnCNGC28	BnaC09g42720D	ABRE	ACGTG	511	5	+	Arabidopsis thaliana	abscisic acid responsiveness element
BnCNGC28	BnaC09g42720D	CGTCA-motif	CGTCA	585	5	+	Hordeum vulgare	MeJA-responsiveness element
BnCNGC28	BnaC09g42720D	TGACG-motif	TGACG	585	5	-	Hordeum vulgare	MeJA-responsiveness element
BnCNGC28	BnaC09g42720D	CGTCA-motif	CGTCA	740	5	-	Hordeum vulgare	MeJA-responsiveness element
BnCNGC28	BnaC09g42720D	TGACG-motif	TGACG	740	5	+	Hordeum vulgare	MeJA-responsiveness element
BnCNGC28	BnaC09g42720D	motif I	gGTACGTGGCG	1440	10	-	Oryza sativa	root specific regulatory element
BnCNGC57	BnaC09g42460D	ARE	AAACCA	108	6	-	Zea mays	anaerobic induction element
BnCNGC57	BnaC09g42460D	LTR	CCGAAA	376	6	+	Hordeum vulgare	low-temperature responsiveness element
BnCNGC57	BnaC09g42460D	O2-site	GATGACATGG	454	9	-	Zea mays	zein metabolism regulation element
BnCNGC57	BnaC09g42460D	ARE	AAACCA	525	6	-	Zea mays	anaerobic induction element
BnCNGC57	BnaC09g42460D	motif I	gGTACGTGGCG	566	10	+	Oryza sativa	root specific regulatory element
BnCNGC57	BnaC09g42460D	ABRE	ACGTG	569	5	+	Arabidopsis thaliana	abscisic acid responsiveness element
BnCNGC57	BnaC09g42460D	ABRE	ACGTG	1052	5	-	Arabidopsis thaliana	abscisic acid responsiveness element
BnCNGC57	BnaC09g42460D	GARE-motif	TCTGTTG	1314	7	+	Brassica oleracea	gibberellin-responsive element
BnCNGC57	BnaC09g42460D	CGTCA-motif	CGTCA	1384	5	+	Hordeum vulgare	MeJA-responsiveness element
BnCNGC57	BnaC09g42460D	TGACG-motif	TGACG	1384	5	-	Hordeum vulgare	MeJA-responsiveness element
BnCNGC57	BnaC09g42460D	ABRE	GACACGTACGT	1471	10	+	Oryza sativa	abscisic acid responsiveness element
BnCNGC57	BnaC09g42460D	ABRE	GACACGTACGT	1474	10	-	Oryza sativa	abscisic acid responsiveness element
BnCNGC12	BnaA02g10440D	P-box	CCTTTTG	160	7	-	Oryza sativa	gibberellin-responsive element
BnCNGC12	BnaA02g10440D	ARE	AAACCA	472	6	+	Zea mays	anaerobic induction element
BnCNGC12	BnaA02g10440D	ARE	AAACCA	497	6	+	Zea mays	anaerobic induction element
BnCNGC12	BnaA02g10440D	ARE	AAACCA	502	6	+	Zea mays	anaerobic induction element
BnCNGC12	BnaA02g10440D	TC-rich repeats	GTTTTCTTAC	699	9	-	Nicotiana tabacum	defense and stress responsiveness element
BnCNGC12	BnaA02g10440D	TC-rich repeats	GTTTTCTTAC	885	9	+	Nicotiana tabacum	defense and stress responsiveness element
BnCNGC12	BnaA02g10440D	P-box	CCTTTTG	1201	7	+	Oryza sativa	gibberellin-responsive element
BnCNGC33	BnaA01g06670D	ARE	AAACCA	156	6	-	Zea mays	anaerobic induction element
BnCNGC33	BnaA01g06670D	CGTCA-motif	CGTCA	201	5	+	Hordeum vulgare	MeJA-responsiveness element
BnCNGC33	BnaA01g06670D	TGACG-motif	TGACG	201	5	-	Hordeum vulgare	MeJA-responsiveness element
BnCNGC33	BnaA01g06670D	ARE	AAACCA	516	6	-	Zea mays	anaerobic induction element
BnCNGC33	BnaA01g06670D	ARE	AAACCA	556	6	-	Zea mays	anaerobic induction element
BnCNGC33	BnaA01g06670D	TGA-element	AACGAC	1232	6	+	Brassica oleracea	auxin-responsive element
BnCNGC33	BnaA01g06670D	CGTCA-motif	CGTCA	1261	5	-	Hordeum vulgare	MeJA-responsiveness element
BnCNGC33	BnaA01g06670D	TGACG-motif	TGACG	1261	5	+	Hordeum vulgare	MeJA-responsiveness element
BnCNGC33	BnaA01g06670D	TC-rich repeats	GTTTTCTTAC	1410	9	+	Nicotiana tabacum	defense and stress responsiveness element
BnCNGC61	BnaA02g09790D	TATC-box	TATCCCA	253	7	-	Oryza sativa	gibberellin-responsiveness element
BnCNGC61	BnaA02g09790D	LTR	CCGAAA	305	6	-	Hordeum vulgare	low-temperature responsiveness element
BnCNGC61	BnaA02g09790D	O2-site	GATGATGTGG	309	9	+	Zea mays	zein metabolism regulation element
BnCNGC61	BnaA02g09790D	CGTCA-motif	CGTCA	358	5	-	Hordeum vulgare	MeJA-responsiveness element
BnCNGC61	BnaA02g09790D	TGACG-motif	TGACG	358	5	+	Hordeum vulgare	MeJA-responsiveness element
BnCNGC61	BnaA02g09790D	ABRE	ACGTG	360	5	+	Arabidopsis thaliana	abscisic acid responsiveness element
BnCNGC61	BnaA02g09790D	TGA-box	TGACGTAA	418	8	-	Glycine max	auxin-responsive element
BnCNGC61	BnaA02g09790D	CGTCA-motif	CGTCA	421	5	+	Hordeum vulgare	MeJA-responsiveness element
BnCNGC61	BnaA02g09790D	TGACG-motif	TGACG	421	5	-	Hordeum vulgare	MeJA-responsiveness element
BnCNGC61	BnaA02g09790D	TGA-box	TGACGTAA	509	8	-	Glycine max	auxin-responsive element
BnCNGC61	BnaA02g09790D	CGTCA-motif	CGTCA	512	5	+	Hordeum vulgare	MeJA-responsiveness element
BnCNGC61	BnaA02g09790D	TGACG-motif	TGACG	512	5	-	Hordeum vulgare	MeJA-responsiveness element
BnCNGC61	BnaA02g09790D	ARE	AAACCA	659	6	-	Zea mays	anaerobic induction element
BnCNGC61	BnaA02g09790D	ABRE	ACGTG	1109	5	+	Arabidopsis thaliana	abscisic acid responsiveness element
BnCNGC61	BnaA02g09790D	GARE-motif	TCTGTTG	1251	7	+	Brassica oleracea	gibberellin-responsive element
BnCNGC61	BnaA02g09790D	ABRE	CACGTG	1436	6	-	Arabidopsis thaliana	abscisic acid responsiveness element
BnCNGC61	BnaA02g09790D	ABRE	ACGTG	1437	5	+	Arabidopsis thaliana	abscisic acid responsiveness element
BnCNGC61	BnaA02g09790D	ABRE	ACGTG	1450	5	+	Arabidopsis thaliana	abscisic acid responsiveness element
BnCNGC38	BnaCnng45430D	LTR	CCGAAA	930	6	+	Hordeum vulgare	low-temperature responsiveness element
BnCNGC38	BnaCnng45430D	ABRE	ACGTG	1131	5	+	Arabidopsis thaliana	abscisic acid responsiveness element
BnCNGC38	BnaCnng45430D	ABRE	ACGTG	1392	5	+	Arabidopsis thaliana	abscisic acid responsiveness element
BnCNGC25	BnaCnng47090D	ARE	AAACCA	175	6	+	Zea mays	anaerobic induction element
BnCNGC25	BnaCnng47090D	CGTCA-motif	CGTCA	246	5	-	Hordeum vulgare	MeJA-responsiveness element
BnCNGC25	BnaCnng47090D	TGACG-motif	TGACG	246	5	+	Hordeum vulgare	MeJA-responsiveness element
BnCNGC25	BnaCnng47090D	ARE	AAACCA	353	6	+	Zea mays	anaerobic induction element
BnCNGC25	BnaCnng47090D	ABRE	ACGTG	389	5	-	Arabidopsis thaliana	abscisic acid responsiveness element
BnCNGC25	BnaCnng47090D	ARE	AAACCA	692	6	+	Zea mays	anaerobic induction element
BnCNGC25	BnaCnng47090D	TGA-element	AACGAC	741	6	-	Brassica oleracea	auxin-responsive element
BnCNGC25	BnaCnng47090D	MBS	CAACTG	764	6	-	Arabidopsis thaliana	MYB binding site involved in drought-inducibility
BnCNGC25	BnaCnng47090D	ARE	AAACCA	955	6	-	Zea mays	anaerobic induction element
BnCNGC25	BnaCnng47090D	TGA-element	AACGAC	1129	6	-	Brassica oleracea	auxin-responsive element
BnCNGC54	BnaCnng48270D	ABRE	ACGTG	498	5	-	Arabidopsis thaliana	abscisic acid responsiveness element
BnCNGC54	BnaCnng48270D	ABRE	ACGTG	517	5	-	Arabidopsis thaliana	abscisic acid responsiveness element
BnCNGC54	BnaCnng48270D	LTR	CCGAAA	625	6	+	Hordeum vulgare	low-temperature responsiveness element
BnCNGC54	BnaCnng48270D	ABRE	CACGTG	724	6	+	Arabidopsis thaliana	abscisic acid responsiveness element
BnCNGC54	BnaCnng48270D	ABRE	ACGTG	725	5	+	Arabidopsis thaliana	abscisic acid responsiveness element
BnCNGC54	BnaCnng48270D	P-box	CCTTTTG	814	7	-	Oryza sativa	gibberellin-responsive element
BnCNGC54	BnaCnng48270D	WUN-motif	AAATTTCCT	930	9	+	Brassica oleracea	wound-responsive element
BnCNGC54	BnaCnng48270D	CGTCA-motif	CGTCA	1382	5	-	Hordeum vulgare	MeJA-responsiveness element
BnCNGC54	BnaCnng48270D	TGACG-motif	TGACG	1382	5	+	Hordeum vulgare	MeJA-responsiveness element
BnCNGC46	BnaCnng48280D	TGA-element	AACGAC	35	6	+	Brassica oleracea	auxin-responsive element
BnCNGC46	BnaCnng48280D	LTR	CCGAAA	83	6	+	Hordeum vulgare	low-temperature responsiveness element
BnCNGC46	BnaCnng48280D	P-box	CCTTTTG	100	7	+	Oryza sativa	gibberellin-responsive element
BnCNGC46	BnaCnng48280D	LTR	CCGAAA	125	6	+	Hordeum vulgare	low-temperature responsiveness element
BnCNGC46	BnaCnng48280D	LTR	CCGAAA	140	6	+	Hordeum vulgare	low-temperature responsiveness element
BnCNGC46	BnaCnng48280D	LTR	CCGAAA	171	6	+	Hordeum vulgare	low-temperature responsiveness element
BnCNGC46	BnaCnng48280D	MBS	CAACTG	294	6	-	Arabidopsis thaliana	MYB binding site involved in drought-inducibility
BnCNGC46	BnaCnng48280D	AuxRR-core	GGTCCAT	533	7	-	Nicotiana tabacum	auxin responsiveness element
BnCNGC46	BnaCnng48280D	LTR	CCGAAA	539	6	+	Hordeum vulgare	low-temperature responsiveness element
BnCNGC46	BnaCnng48280D	LTR	CCGAAA	665	6	+	Hordeum vulgare	low-temperature responsiveness element
BnCNGC46	BnaCnng48280D	LTR	CCGAAA	680	6	+	Hordeum vulgare	low-temperature responsiveness element
BnCNGC46	BnaCnng48280D	ABRE	ACGTG	785	5	+	Arabidopsis thaliana	abscisic acid responsiveness element
BnCNGC46	BnaCnng48280D	ABRE	AACCCGG	962	7	-	Arabidopsis thaliana	abscisic acid responsiveness element
BnCNGC46	BnaCnng48280D	CGTCA-motif	CGTCA	1025	5	-	Hordeum vulgare	MeJA-responsiveness element
BnCNGC46	BnaCnng48280D	TGACG-motif	TGACG	1025	5	+	Hordeum vulgare	MeJA-responsiveness element
BnCNGC46	BnaCnng48280D	ABRE	ACGTG	1027	5	+	Arabidopsis thaliana	abscisic acid responsiveness element
BnCNGC46	BnaCnng48280D	CGTCA-motif	CGTCA	1151	5	+	Hordeum vulgare	MeJA-responsiveness element
BnCNGC46	BnaCnng48280D	TGACG-motif	TGACG	1151	5	-	Hordeum vulgare	MeJA-responsiveness element
BnCNGC46	BnaCnng48280D	CGTCA-motif	CGTCA	1260	5	-	Hordeum vulgare	MeJA-responsiveness element
BnCNGC46	BnaCnng48280D	TGACG-motif	TGACG	1260	5	+	Hordeum vulgare	MeJA-responsiveness element
BnCNGC46	BnaCnng48280D	ABRE	ACGTG	1262	5	+	Arabidopsis thaliana	abscisic acid responsiveness element
BnCNGC46	BnaCnng48280D	CGTCA-motif	CGTCA	1347	5	-	Hordeum vulgare	MeJA-responsiveness element
BnCNGC46	BnaCnng48280D	TGACG-motif	TGACG	1347	5	+	Hordeum vulgare	MeJA-responsiveness element
BnCNGC46	BnaCnng48280D	GCN4_motif	TGAGTCA	1376	7	-	Oryza sativa	endosperm expression regulatory element
BnCNGC18	BnaA02g07990D	LTR	CCGAAA	64	6	+	Hordeum vulgare	low-temperature responsiveness element
BnCNGC18	BnaA02g07990D	CGTCA-motif	CGTCA	106	5	-	Hordeum vulgare	MeJA-responsiveness element
BnCNGC18	BnaA02g07990D	TGACG-motif	TGACG	106	5	+	Hordeum vulgare	MeJA-responsiveness element
BnCNGC18	BnaA02g07990D	CGTCA-motif	CGTCA	133	5	-	Hordeum vulgare	MeJA-responsiveness element
BnCNGC18	BnaA02g07990D	TGACG-motif	TGACG	133	5	+	Hordeum vulgare	MeJA-responsiveness element
BnCNGC18	BnaA02g07990D	LTR	CCGAAA	284	6	-	Hordeum vulgare	low-temperature responsiveness element
BnCNGC18	BnaA02g07990D	ARE	AAACCA	421	6	-	Zea mays	anaerobic induction element
BnCNGC18	BnaA02g07990D	ARE	AAACCA	448	6	-	Zea mays	anaerobic induction element
BnCNGC18	BnaA02g07990D	ARE	AAACCA	528	6	-	Zea mays	anaerobic induction element
BnCNGC18	BnaA02g07990D	ARE	AAACCA	555	6	-	Zea mays	anaerobic induction element
BnCNGC18	BnaA02g07990D	P-box	CCTTTTG	602	7	+	Oryza sativa	gibberellin-responsive element
BnCNGC18	BnaA02g07990D	ARE	AAACCA	680	6	-	Zea mays	anaerobic induction element
BnCNGC18	BnaA02g07990D	ARE	AAACCA	810	6	-	Zea mays	anaerobic induction element
BnCNGC18	BnaA02g07990D	CGTCA-motif	CGTCA	849	5	-	Hordeum vulgare	MeJA-responsiveness element
BnCNGC18	BnaA02g07990D	TGACG-motif	TGACG	849	5	+	Hordeum vulgare	MeJA-responsiveness element
BnCNGC18	BnaA02g07990D	circadian	CAAAGATATC	1117	9	-	Lycopersicon esculentum	circadian control regulatory element
BnCNGC18	BnaA02g07990D	MBS	CAACTG	1326	6	-	Arabidopsis thaliana	MYB binding site involved in drought-inducibility
BnCNGC18	BnaA02g07990D	CGTCA-motif	CGTCA	1337	5	-	Hordeum vulgare	MeJA-responsiveness element
BnCNGC18	BnaA02g07990D	TGACG-motif	TGACG	1337	5	+	Hordeum vulgare	MeJA-responsiveness element
BnCNGC18	BnaA02g07990D	CGTCA-motif	CGTCA	1426	5	+	Hordeum vulgare	MeJA-responsiveness element
BnCNGC18	BnaA02g07990D	TGACG-motif	TGACG	1426	5	-	Hordeum vulgare	MeJA-responsiveness element
BnCNGC16	BnaC05g12210D	ABRE	ACGTG	9	5	-	Arabidopsis thaliana	abscisic acid responsiveness element
BnCNGC16	BnaC05g12210D	CGTCA-motif	CGTCA	130	5	+	Hordeum vulgare	MeJA-responsiveness element
BnCNGC16	BnaC05g12210D	TGACG-motif	TGACG	130	5	-	Hordeum vulgare	MeJA-responsiveness element
BnCNGC16	BnaC05g12210D	MBS	CAACTG	299	6	+	Arabidopsis thaliana	MYB binding site involved in drought-inducibility
BnCNGC16	BnaC05g12210D	CGTCA-motif	CGTCA	438	5	-	Hordeum vulgare	MeJA-responsiveness element
BnCNGC16	BnaC05g12210D	TGACG-motif	TGACG	438	5	+	Hordeum vulgare	MeJA-responsiveness element
BnCNGC16	BnaC05g12210D	LTR	CCGAAA	579	6	-	Hordeum vulgare	low-temperature responsiveness element
BnCNGC16	BnaC05g12210D	ARE	AAACCA	975	6	-	Zea mays	anaerobic induction element
BnCNGC16	BnaC05g12210D	ARE	AAACCA	991	6	+	Zea mays	anaerobic induction element
BnCNGC16	BnaC05g12210D	TC-rich repeats	GTTTTCTTAC	1173	9	+	Nicotiana tabacum	defense and stress responsiveness element
BnCNGC16	BnaC05g12210D	O2-site	GATGATGTGG	1270	9	+	Zea mays	zein metabolism regulation element
BnCNGC16	BnaC05g12210D	ABRE	CACGTG	1331	6	-	Arabidopsis thaliana	abscisic acid responsiveness element
BnCNGC16	BnaC05g12210D	ABRE	ACGTG	1332	5	+	Arabidopsis thaliana	abscisic acid responsiveness element
BnCNGC34	BnaA09g41300D	ARE	AAACCA	58	6	+	Zea mays	anaerobic induction element
BnCNGC34	BnaA09g41300D	ABRE	ACGTG	111	5	-	Arabidopsis thaliana	abscisic acid responsiveness element
BnCNGC34	BnaA09g41300D	LTR	CCGAAA	170	6	+	Hordeum vulgare	low-temperature responsiveness element
BnCNGC34	BnaA09g41300D	ARE	AAACCA	218	6	+	Zea mays	anaerobic induction element
BnCNGC34	BnaA09g41300D	CGTCA-motif	CGTCA	288	5	-	Hordeum vulgare	MeJA-responsiveness element
BnCNGC34	BnaA09g41300D	TGACG-motif	TGACG	288	5	+	Hordeum vulgare	MeJA-responsiveness element
BnCNGC34	BnaA09g41300D	CGTCA-motif	CGTCA	837	5	+	Hordeum vulgare	MeJA-responsiveness element
BnCNGC34	BnaA09g41300D	TGACG-motif	TGACG	837	5	-	Hordeum vulgare	MeJA-responsiveness element
BnCNGC34	BnaA09g41300D	CGTCA-motif	CGTCA	930	5	+	Hordeum vulgare	MeJA-responsiveness element
BnCNGC34	BnaA09g41300D	TGACG-motif	TGACG	930	5	-	Hordeum vulgare	MeJA-responsiveness element
BnCNGC34	BnaA09g41300D	ABRE	ACGTG	1135	5	-	Arabidopsis thaliana	abscisic acid responsiveness element
BnCNGC34	BnaA09g41300D	ABRE	CACGTG	1306	6	-	Arabidopsis thaliana	abscisic acid responsiveness element
BnCNGC34	BnaA09g41300D	ABRE	ACGTG	1307	5	+	Arabidopsis thaliana	abscisic acid responsiveness element
BnCNGC24	BnaA09g41750D	ARE	AAACCA	180	6	-	Zea mays	anaerobic induction element
BnCNGC24	BnaA09g41750D	LTR	CCGAAA	238	6	-	Hordeum vulgare	low-temperature responsiveness element
BnCNGC24	BnaA09g41750D	TCA-element	CCATCTTTTT	458	9	-	Nicotiana tabacum	salicylic acid responsiveness element
BnCNGC24	BnaA09g41750D	ABRE	CACGTG	799	6	-	Arabidopsis thaliana	abscisic acid responsiveness element
BnCNGC24	BnaA09g41750D	ABRE	ACGTG	800	5	+	Arabidopsis thaliana	abscisic acid responsiveness element
BnCNGC24	BnaA09g41750D	CGTCA-motif	CGTCA	871	5	+	Hordeum vulgare	MeJA-responsiveness element
BnCNGC24	BnaA09g41750D	TGACG-motif	TGACG	871	5	-	Hordeum vulgare	MeJA-responsiveness element
BnCNGC24	BnaA09g41750D	ARE	AAACCA	1342	6	-	Zea mays	anaerobic induction element
BnCNGC17	BnaA06g10680D	ARE	AAACCA	521	6	-	Zea mays	anaerobic induction element
BnCNGC17	BnaA06g10680D	LTR	CCGAAA	532	6	+	Hordeum vulgare	low-temperature responsiveness element
BnCNGC17	BnaA06g10680D	P-box	CCTTTTG	539	7	+	Oryza sativa	gibberellin-responsive element
BnCNGC17	BnaA06g10680D	ABRE	ACGTG	777	5	-	Arabidopsis thaliana	abscisic acid responsiveness element
BnCNGC17	BnaA06g10680D	TC-rich repeats	GTTTTCTTAC	979	9	+	Nicotiana tabacum	defense and stress responsiveness element
BnCNGC17	BnaA06g10680D	ABRE	CACGTG	1137	6	-	Arabidopsis thaliana	abscisic acid responsiveness element
BnCNGC17	BnaA06g10680D	ABRE	ACGTG	1138	5	+	Arabidopsis thaliana	abscisic acid responsiveness element
BnCNGC2	BnaA04g15220D	MSA-like	(T/C)C(T/C)AACGG(T/C)(T/C)A	5	9	+	Catharanthus roseus	cell cycle regulation element
BnCNGC2	BnaA04g15220D	CGTCA-motif	CGTCA	242	5	+	Hordeum vulgare	MeJA-responsiveness element
BnCNGC2	BnaA04g15220D	TGACG-motif	TGACG	242	5	-	Hordeum vulgare	MeJA-responsiveness element
BnCNGC2	BnaA04g15220D	O2-site	GATGA(C/T)(A/G)TG(A/G)	334	8.5	+	Zea mays	zein metabolism regulation element
BnCNGC2	BnaA04g15220D	ARE	AAACCA	628	6	-	Zea mays	anaerobic induction element
BnCNGC2	BnaA04g15220D	TC-rich repeats	GTTTTCTTAC	636	9	+	Nicotiana tabacum	defense and stress responsiveness element
BnCNGC2	BnaA04g15220D	ARE	AAACCA	670	6	-	Zea mays	anaerobic induction element
BnCNGC2	BnaA04g15220D	ARE	AAACCA	1456	6	+	Zea mays	anaerobic induction element
BnCNGC2	BnaA04g15220D	TC-rich repeats	GTTTTCTTAC	1482	9	+	Nicotiana tabacum	defense and stress responsiveness element
BnCNGC31	BnaA06g16940D	ARE	AAACCA	134	6	+	Zea mays	anaerobic induction element
BnCNGC31	BnaA06g16940D	ABRE	CACGTG	272	6	+	Arabidopsis thaliana	abscisic acid responsiveness element
BnCNGC31	BnaA06g16940D	ABRE	ACGTG	273	5	+	Arabidopsis thaliana	abscisic acid responsiveness element
BnCNGC31	BnaA06g16940D	CGTCA-motif	CGTCA	328	5	-	Hordeum vulgare	MeJA-responsiveness element
BnCNGC31	BnaA06g16940D	TGACG-motif	TGACG	328	5	+	Hordeum vulgare	MeJA-responsiveness element
BnCNGC31	BnaA06g16940D	CGTCA-motif	CGTCA	365	5	-	Hordeum vulgare	MeJA-responsiveness element
BnCNGC31	BnaA06g16940D	TGACG-motif	TGACG	365	5	+	Hordeum vulgare	MeJA-responsiveness element
BnCNGC31	BnaA06g16940D	CGTCA-motif	CGTCA	656	5	-	Hordeum vulgare	MeJA-responsiveness element
BnCNGC31	BnaA06g16940D	TGACG-motif	TGACG	656	5	+	Hordeum vulgare	MeJA-responsiveness element
BnCNGC31	BnaA06g16940D	ABRE	CGCACGTGTC	721	9	+	Hordeum vulgare	abscisic acid responsiveness element
BnCNGC31	BnaA06g16940D	ABRE	ACGTG	723	5	-	Arabidopsis thaliana	abscisic acid responsiveness element
BnCNGC31	BnaA06g16940D	P-box	CCTTTTG	888	7	-	Oryza sativa	gibberellin-responsive element
BnCNGC31	BnaA06g16940D	TGA-element	AACGAC	949	6	-	Brassica oleracea	auxin-responsive element
BnCNGC31	BnaA06g16940D	ARE	AAACCA	966	6	+	Zea mays	anaerobic induction element
BnCNGC31	BnaA06g16940D	GARE-motif	TCTGTTG	1141	7	-	Brassica oleracea	gibberellin-responsive element
BnCNGC31	BnaA06g16940D	TGA-element	AACGAC	1197	6	-	Brassica oleracea	auxin-responsive element
BnCNGC31	BnaA06g16940D	circadian	CAAAGATATC	1260	9	+	Lycopersicon esculentum	circadian control regulatory element
BnCNGC31	BnaA06g16940D	TGA-box	TGACGTAA	1436	8	-	Glycine max	auxin-responsive element
BnCNGC31	BnaA06g16940D	CGTCA-motif	CGTCA	1439	5	+	Hordeum vulgare	MeJA-responsiveness element
BnCNGC31	BnaA06g16940D	TGACG-motif	TGACG	1439	5	-	Hordeum vulgare	MeJA-responsiveness element
BnCNGC31	BnaA06g16940D	ABRE	ACGTG	1487	5	-	Arabidopsis thaliana	abscisic acid responsiveness element
BnCNGC20	BnaA03g50250D	O2-site	GTTGACGTGA	5	9	+	Zea mays	zein metabolism regulation element
BnCNGC20	BnaA03g50250D	CGTCA-motif	CGTCA	7	5	-	Hordeum vulgare	MeJA-responsiveness element
BnCNGC20	BnaA03g50250D	TGACG-motif	TGACG	7	5	+	Hordeum vulgare	MeJA-responsiveness element
BnCNGC20	BnaA03g50250D	ABRE	ACGTG	9	5	+	Arabidopsis thaliana	abscisic acid responsiveness element
BnCNGC20	BnaA03g50250D	CGTCA-motif	CGTCA	12	5	-	Hordeum vulgare	MeJA-responsiveness element
BnCNGC20	BnaA03g50250D	TGACG-motif	TGACG	12	5	+	Hordeum vulgare	MeJA-responsiveness element
BnCNGC20	BnaA03g50250D	ARE	AAACCA	71	6	+	Zea mays	anaerobic induction element
BnCNGC20	BnaA03g50250D	MBSI	aaaAaaC(G/C)GTTA	657	10.5	-	Petunia hybrida	MYB binding site involved in flavonoid biosynthetic genes regulation
BnCNGC20	BnaA03g50250D	MBSI	aaaAaaC(G/C)GTTA	678	10.5	-	Petunia hybrida	MYB binding site involved in flavonoid biosynthetic genes regulation
BnCNGC20	BnaA03g50250D	TC-rich repeats	GTTTTCTTAC	683	9	+	Nicotiana tabacum	defense and stress responsiveness element
BnCNGC20	BnaA03g50250D	MBSI	aaaAaaC(G/C)GTTA	700	10.5	-	Petunia hybrida	MYB binding site involved in flavonoid biosynthetic genes regulation
BnCNGC20	BnaA03g50250D	P-box	CCTTTTG	759	7	+	Oryza sativa	gibberellin-responsive element
BnCNGC20	BnaA03g50250D	TGA-element	AACGAC	1021	6	+	Brassica oleracea	auxin-responsive element
BnCNGC20	BnaA03g50250D	TGA-element	AACGAC	1323	6	+	Brassica oleracea	auxin-responsive element
BnCNGC20	BnaA03g50250D	ARE	AAACCA	1365	6	+	Zea mays	anaerobic induction element
BnCNGC20	BnaA03g50250D	ARE	AAACCA	1370	6	+	Zea mays	anaerobic induction element
BnCNGC22	BnaA04g14030D	LTR	CCGAAA	120	6	+	Hordeum vulgare	low-temperature responsiveness element
BnCNGC22	BnaA04g14030D	LTR	CCGAAA	211	6	-	Hordeum vulgare	low-temperature responsiveness element
BnCNGC22	BnaA04g14030D	ARE	AAACCA	494	6	-	Zea mays	anaerobic induction element
BnCNGC22	BnaA04g14030D	ARE	AAACCA	522	6	-	Zea mays	anaerobic induction element
BnCNGC22	BnaA04g14030D	LTR	CCGAAA	716	6	+	Hordeum vulgare	low-temperature responsiveness element
BnCNGC22	BnaA04g14030D	LTR	CCGAAA	741	6	+	Hordeum vulgare	low-temperature responsiveness element
BnCNGC22	BnaA04g14030D	LTR	CCGAAA	866	6	+	Hordeum vulgare	low-temperature responsiveness element
BnCNGC22	BnaA04g14030D	LTR	CCGAAA	895	6	+	Hordeum vulgare	low-temperature responsiveness element
BnCNGC22	BnaA04g14030D	ABRE	ACGTG	1256	5	-	Arabidopsis thaliana	abscisic acid responsiveness element
BnCNGC22	BnaA04g14030D	LTR	CCGAAA	1339	6	-	Hordeum vulgare	low-temperature responsiveness element
BnCNGC22	BnaA04g14030D	CGTCA-motif	CGTCA	1473	5	+	Hordeum vulgare	MeJA-responsiveness element
BnCNGC22	BnaA04g14030D	TGACG-motif	TGACG	1473	5	-	Hordeum vulgare	MeJA-responsiveness element
BnCNGC22	BnaA04g14030D	MBS	CAACTG	1482	6	+	Arabidopsis thaliana	MYB binding site involved in drought-inducibility
BnCNGC7	BnaC04g01250D	TC-rich repeats	ATTCTCTAAC	272	9	+	Nicotiana tabacum	defense and stress responsiveness element
BnCNGC7	BnaC04g01250D	GARE-motif	TCTGTTG	521	7	+	Brassica oleracea	gibberellin-responsive element
BnCNGC7	BnaC04g01250D	CGTCA-motif	CGTCA	795	5	-	Hordeum vulgare	MeJA-responsiveness element
BnCNGC7	BnaC04g01250D	TGACG-motif	TGACG	795	5	+	Hordeum vulgare	MeJA-responsiveness element
BnCNGC7	BnaC04g01250D	TCA-element	CCATCTTTTT	815	9	-	Nicotiana tabacum	salicylic acid responsiveness element
BnCNGC7	BnaC04g01250D	circadian	CAAAGATATC	989	9	+	Lycopersicon esculentum	circadian control regulatory element
BnCNGC7	BnaC04g01250D	CGTCA-motif	CGTCA	1274	5	+	Hordeum vulgare	MeJA-responsiveness element
BnCNGC7	BnaC04g01250D	TGACG-motif	TGACG	1274	5	-	Hordeum vulgare	MeJA-responsiveness element
BnCNGC7	BnaC04g01250D	O2-site	GATGA(C/T)(A/G)TG(A/G)	1283	8	-	Zea mays	zein metabolism regulation element
BnCNGC59	BnaA10g07330D	TGA-element	AACGAC	457	6	+	Brassica oleracea	auxin-responsive element
BnCNGC59	BnaA10g07330D	O2-site	GATGACATGG	571	9	-	Zea mays	zein metabolism regulation element
BnCNGC59	BnaA10g07330D	CGTCA-motif	CGTCA	1058	5	-	Hordeum vulgare	MeJA-responsiveness element
BnCNGC59	BnaA10g07330D	TGACG-motif	TGACG	1058	5	+	Hordeum vulgare	MeJA-responsiveness element
BnCNGC36	BnaA04g14530D	LTR	CCGAAA	150	6	-	Hordeum vulgare	low-temperature responsiveness element
BnCNGC36	BnaA04g14530D	CAT-box	GCCACT	602	6	+	Arabidopsis thaliana	meristem expression element
BnCNGC36	BnaA04g14530D	CGTCA-motif	CGTCA	661	5	+	Hordeum vulgare	MeJA-responsiveness element
BnCNGC36	BnaA04g14530D	TGACG-motif	TGACG	661	5	-	Hordeum vulgare	MeJA-responsiveness element
BnCNGC36	BnaA04g14530D	CGTCA-motif	CGTCA	885	5	+	Hordeum vulgare	MeJA-responsiveness element
BnCNGC36	BnaA04g14530D	TGACG-motif	TGACG	885	5	-	Hordeum vulgare	MeJA-responsiveness element
BnCNGC36	BnaA04g14530D	ARE	AAACCA	1047	6	-	Zea mays	anaerobic induction element
BnCNGC36	BnaA04g14530D	ABRE	ACGTG	1182	5	-	Arabidopsis thaliana	abscisic acid responsiveness element
BnCNGC36	BnaA04g14530D	ABRE	ACGTG	1277	5	+	Arabidopsis thaliana	abscisic acid responsiveness element
BnCNGC36	BnaA04g14530D	TCA-element	CCATCTTTTT	1314	9	+	Nicotiana tabacum	salicylic acid responsiveness element
BnCNGC36	BnaA04g14530D	ABRE	CACGTG	1332	6	-	Arabidopsis thaliana	abscisic acid responsiveness element
BnCNGC36	BnaA04g14530D	ABRE	ACGTG	1333	5	+	Arabidopsis thaliana	abscisic acid responsiveness element
BnCNGC42	BnaC01g34960D	TC-rich repeats	ATTCTCTAAC	81	9	+	Nicotiana tabacum	defense and stress responsiveness element
BnCNGC42	BnaC01g34961D	ARE	AAACCA	113	6	+	Zea mays	anaerobic induction element
BnCNGC42	BnaC01g34962D	circadian	CAAAGATATC	258	9	-	Lycopersicon esculentum	circadian control regulatory element
BnCNGC42	BnaC01g34963D	LTR	CCGAAA	338	6	+	Hordeum vulgare	low-temperature responsiveness element
BnCNGC42	BnaC01g34964D	RY-element	CATGCATG	1304	8	-	Helianthus annuus	seed-specific regulation element
BnCNGC42	BnaC01g34965D	CGTCA-motif	CGTCA	1310	5	-	Hordeum vulgare	MeJA-responsiveness element
BnCNGC42	BnaC01g34966D	TGACG-motif	TGACG	1310	5	+	Hordeum vulgare	MeJA-responsiveness element
BnCNGC42	BnaC01g34967D	ABRE	ACGTG	1312	5	+	Arabidopsis thaliana	abscisic acid responsiveness element
BnCNGC42	BnaC01g34968D	TGA-element	AACGAC	1330	6	+	Brassica oleracea	auxin-responsive element
BnCNGC42	BnaC01g34969D	GCN4_motif	TGAGTCA	1342	7	+	Oryza sativa	endosperm expression regulatory element
BnCNGC45	BnaA01g27850D	ABRE	ACGTG	483	5	-	Arabidopsis thaliana	abscisic acid responsiveness element
BnCNGC45	BnaA01g27850D	P-box	CCTTTTG	1114	7	+	Oryza sativa	gibberellin-responsive element
BnCNGC45	BnaA01g27850D	CGTCA-motif	CGTCA	1154	5	+	Hordeum vulgare	MeJA-responsiveness element
BnCNGC45	BnaA01g27850D	TGACG-motif	TGACG	1154	5	-	Hordeum vulgare	MeJA-responsiveness element
BnCNGC45	BnaA01g27850D	TGA-element	AACGAC	1179	6	+	Brassica oleracea	auxin-responsive element
BnCNGC45	BnaA01g27850D	CGTCA-motif	CGTCA	1263	5	-	Hordeum vulgare	MeJA-responsiveness element
BnCNGC45	BnaA01g27850D	TGACG-motif	TGACG	1263	5	+	Hordeum vulgare	MeJA-responsiveness element
BnCNGC45	BnaA01g27850D	ABRE	ACGTG	1265	5	+	Arabidopsis thaliana	abscisic acid responsiveness element
BnCNGC45	BnaA01g27850D	CGTCA-motif	CGTCA	1349	5	-	Hordeum vulgare	MeJA-responsiveness element
BnCNGC45	BnaA01g27850D	TGACG-motif	TGACG	1349	5	+	Hordeum vulgare	MeJA-responsiveness element
BnCNGC45	BnaA01g27850D	GCN4_motif	TGAGTCA	1376	7	-	Oryza sativa	endosperm expression regulatory element
BnCNGC55	BnaA01g27860D	LTR	CCGAAA	418	6	+	Hordeum vulgare	low-temperature responsiveness element
BnCNGC55	BnaA01g27860D	ABRE	CACGTG	517	6	+	Arabidopsis thaliana	abscisic acid responsiveness element
BnCNGC55	BnaA01g27860D	ABRE	ACGTG	518	5	+	Arabidopsis thaliana	abscisic acid responsiveness element
BnCNGC55	BnaA01g27860D	P-box	CCTTTTG	593	7	-	Oryza sativa	gibberellin-responsive element
BnCNGC55	BnaA01g27860D	WUN-motif	AAATTTCCT	869	9	+	Brassica oleracea	wound-responsive element
BnCNGC55	BnaA01g27860D	CGTCA-motif	CGTCA	1374	5	-	Hordeum vulgare	MeJA-responsiveness element
BnCNGC55	BnaA01g27860D	TGACG-motif	TGACG	1374	5	+	Hordeum vulgare	MeJA-responsiveness element
BnCNGC14	BnaA10g06480D	CGTCA-motif	CGTCA	84	5	-	Hordeum vulgare	MeJA-responsiveness element
BnCNGC14	BnaA10g06480D	TGACG-motif	TGACG	84	5	+	Hordeum vulgare	MeJA-responsiveness element
BnCNGC14	BnaA10g06480D	ABRE	ACGTG	115	5	+	Arabidopsis thaliana	abscisic acid responsiveness element
BnCNGC14	BnaA10g06480D	LTR	CCGAAA	419	6	+	Hordeum vulgare	low-temperature responsiveness element
BnCNGC14	BnaA10g06480D	TC-rich repeats	GTTTTCTTAC	550	9	+	Nicotiana tabacum	defense and stress responsiveness element
BnCNGC14	BnaA10g06480D	LTR	CCGAAA	569	6	-	Hordeum vulgare	low-temperature responsiveness element
BnCNGC14	BnaA10g06480D	TCA-element	CCATCTTTTT	1162	9	+	Nicotiana tabacum	salicylic acid responsiveness element
BnCNGC5	BnaA07g17630D	ARE	AAACCA	173	6	-	Zea mays	anaerobic induction element
BnCNGC5	BnaA07g17630D	ARE	AAACCA	252	6	+	Zea mays	anaerobic induction element
BnCNGC5	BnaA07g17630D	CAT-box	GCCACT	471	6	+	Arabidopsis thaliana	meristem expression element
BnCNGC5	BnaA07g17630D	ARE	AAACCA	611	6	-	Zea mays	anaerobic induction element
BnCNGC5	BnaA07g17630D	ARE	AAACCA	815	6	+	Zea mays	anaerobic induction element
BnCNGC5	BnaA07g17630D	ARE	AAACCA	1274	6	-	Zea mays	anaerobic induction element
BnCNGC5	BnaA07g17630D	GARE-motif	TCTGTTG	1282	7	+	Brassica oleracea	gibberellin-responsive element
BnCNGC5	BnaA07g17630D	ABRE	ACGTG	1331	5	+	Arabidopsis thaliana	abscisic acid responsiveness element
BnCNGC21	BnaC07g42730D	ARE	AAACCA	61	6	+	Zea mays	anaerobic induction element
BnCNGC21	BnaC07g42730D	TATC-box	TATCCCA	96	7	-	Oryza sativa	gibberellin-responsiveness element
BnCNGC21	BnaC07g42730D	LTR	CCGAAA	241	6	+	Hordeum vulgare	low-temperature responsiveness element
BnCNGC21	BnaC07g42730D	CGTCA-motif	CGTCA	254	5	-	Hordeum vulgare	MeJA-responsiveness element
BnCNGC21	BnaC07g42730D	TGACG-motif	TGACG	254	5	+	Hordeum vulgare	MeJA-responsiveness element
BnCNGC21	BnaC07g42730D	GC-motif	CCCCCG	299	6	-	Zea mays	anoxic specific inducibility element
BnCNGC21	BnaC07g42730D	O2-site	GATGATGTGG	325	9	+	Zea mays	zein metabolism regulation element
BnCNGC21	BnaC07g42730D	CGTCA-motif	CGTCA	327	5	-	Hordeum vulgare	MeJA-responsiveness element
BnCNGC21	BnaC07g42730D	TGACG-motif	TGACG	327	5	+	Hordeum vulgare	MeJA-responsiveness element
BnCNGC21	BnaC07g42730D	ABRE	ACGTG	329	5	+	Arabidopsis thaliana	abscisic acid responsiveness element
BnCNGC21	BnaC07g42730D	CGTCA-motif	CGTCA	396	5	-	Hordeum vulgare	MeJA-responsiveness element
BnCNGC21	BnaC07g42730D	TGACG-motif	TGACG	396	5	+	Hordeum vulgare	MeJA-responsiveness element
BnCNGC21	BnaC07g42730D	ABRE	ACGTG	398	5	+	Arabidopsis thaliana	abscisic acid responsiveness element
BnCNGC21	BnaC07g42730D	MSA-like	TCCAACGGT	523	9	-	Catharanthus roseus	cell cycle regulation element
BnCNGC21	BnaC07g42730D	O2-site	GTTGACGTGA	547	9	+	Zea mays	zein metabolism regulation element
BnCNGC21	BnaC07g42730D	CGTCA-motif	CGTCA	549	5	-	Hordeum vulgare	MeJA-responsiveness element
BnCNGC21	BnaC07g42730D	TGACG-motif	TGACG	549	5	+	Hordeum vulgare	MeJA-responsiveness element
BnCNGC21	BnaC07g42730D	ABRE	ACGTG	551	5	+	Arabidopsis thaliana	abscisic acid responsiveness element
BnCNGC21	BnaC07g42730D	ARE	AAACCA	703	6	-	Zea mays	anaerobic induction element
BnCNGC21	BnaC07g42730D	TC-rich repeats	GTTTTCTTAC	890	9	+	Nicotiana tabacum	defense and stress responsiveness element
BnCNGC21	BnaC07g42730D	TGA-element	AACGAC	1466	6	+	Brassica oleracea	auxin-responsive element
BnCNGC43	BnaC05g35840D	circadian	CAAAGATATC	89	9	-	Lycopersicon esculentum	circadian control regulatory element
BnCNGC43	BnaC05g35840D	ABRE	ACGTG	735	5	+	Arabidopsis thaliana	abscisic acid responsiveness element
BnCNGC43	BnaC05g35840D	MBS	CAACTG	824	6	-	Arabidopsis thaliana	MYB binding site involved in drought-inducibility
BnCNGC43	BnaC05g35840D	ARE	AAACCA	985	6	-	Zea mays	anaerobic induction element
BnCNGC43	BnaC05g35840D	ARE	AAACCA	1042	6	-	Zea mays	anaerobic induction element
BnCNGC43	BnaC05g35840D	TCA-element	CCATCTTTTT	1138	9	-	Nicotiana tabacum	salicylic acid responsiveness element
BnCNGC43	BnaC05g35840D	ARE	AAACCA	1199	6	-	Zea mays	anaerobic induction element
BnCNGC43	BnaC05g35840D	GCN4_motif	TGAGTCA	1370	7	-	Oryza sativa	endosperm expression regulatory element
BnCNGC51	BnaC05g35850D	ARE	AAACCA	400	6	-	Zea mays	anaerobic induction element
BnCNGC51	BnaC05g35850D	WUN-motif	AAATTTCCT	656	9	+	Brassica oleracea	wound-responsive element
BnCNGC51	BnaC05g35850D	P-box	CCTTTTG	949	7	+	Oryza sativa	gibberellin-responsive element
BnCNGC51	BnaC05g35850D	ARE	AAACCA	1200	6	-	Zea mays	anaerobic induction element
BnCNGC51	BnaC05g35850D	CGTCA-motif	CGTCA	1382	5	-	Hordeum vulgare	MeJA-responsiveness element
BnCNGC51	BnaC05g35850D	TGACG-motif	TGACG	1382	5	+	Hordeum vulgare	MeJA-responsiveness element
BnCNGC53	BnaC05g35860D	TATC-box	TATCCCA	91	7	-	Oryza sativa	gibberellin-responsiveness element
BnCNGC53	BnaC05g35860D	TC-rich repeats	ATTCTCTAAC	267	9	+	Nicotiana tabacum	defense and stress responsiveness element
BnCNGC53	BnaC05g35860D	ARE	AAACCA	299	6	+	Zea mays	anaerobic induction element
BnCNGC53	BnaC05g35860D	TGA-element	AACGAC	605	6	+	Brassica oleracea	auxin-responsive element
BnCNGC53	BnaC05g35860D	ABRE	ACGTG	1008	5	-	Arabidopsis thaliana	abscisic acid responsiveness element
BnCNGC53	BnaC05g35860D	CGTCA-motif	CGTCA	1288	5	-	Hordeum vulgare	MeJA-responsiveness element
BnCNGC53	BnaC05g35860D	TGACG-motif	TGACG	1288	5	+	Hordeum vulgare	MeJA-responsiveness element
BnCNGC53	BnaC05g35860D	TCA-element	CCATCTTTTT	1460	9	+	Nicotiana tabacum	salicylic acid responsiveness element
BnCNGC53	BnaC05g35860D	CGTCA-motif	CGTCA	1491	5	+	Hordeum vulgare	MeJA-responsiveness element
BnCNGC53	BnaC05g35860D	TGACG-motif	TGACG	1491	5	-	Hordeum vulgare	MeJA-responsiveness element
BnCNGC13	BnaC02g14560D	RY-element	CATGCATG	274	8	+	Helianthus annuus	seed-specific regulation element
BnCNGC13	BnaC02g14560D	ARE	AAACCA	596	6	+	Zea mays	anaerobic induction element
BnCNGC13	BnaC02g14560D	ARE	AAACCA	681	6	+	Zea mays	anaerobic induction element
BnCNGC13	BnaC02g14560D	ARE	AAACCA	798	6	+	Zea mays	anaerobic induction element
BnCNGC13	BnaC02g14560D	ARE	AAACCA	823	6	+	Zea mays	anaerobic induction element
BnCNGC13	BnaC02g14560D	ARE	AAACCA	828	6	+	Zea mays	anaerobic induction element
BnCNGC13	BnaC02g14560D	ARE	AAACCA	833	6	+	Zea mays	anaerobic induction element
BnCNGC13	BnaC02g14560D	ARE	AAACCA	838	6	+	Zea mays	anaerobic induction element
BnCNGC13	BnaC02g14560D	TC-rich repeats	GTTTTCTTAC	1258	9	+	Nicotiana tabacum	defense and stress responsiveness element
BnCNGC13	BnaC02g14560D	O2-site	GATGA(C/T)(A/G)TG(A/G)	1365	8	+	Zea mays	zein metabolism regulation element
BnCNGC13	BnaC02g14560D	LTR	CCGAAA	1495	6	+	Hordeum vulgare	low-temperature responsiveness element
BnCNGC6	BnaC06g16330D	CGTCA-motif	CGTCA	27	5	+	Hordeum vulgare	MeJA-responsiveness element
BnCNGC6	BnaC06g16330D	TGACG-motif	TGACG	27	5	-	Hordeum vulgare	MeJA-responsiveness element
BnCNGC6	BnaC06g16330D	LTR	CCGAAA	463	6	-	Hordeum vulgare	low-temperature responsiveness element
BnCNGC6	BnaC06g16330D	O2-site	GATGATGTGG	613	9	+	Zea mays	zein metabolism regulation element
BnCNGC6	BnaC06g16330D	TGA-element	AACGAC	655	6	+	Brassica oleracea	auxin-responsive element
BnCNGC6	BnaC06g16330D	ABRE	TACGTGTC	658	8	-	Oryza sativa	abscisic acid responsiveness element
BnCNGC6	BnaC06g16330D	ABRE	ACGTG	660	5	-	Arabidopsis thaliana	abscisic acid responsiveness element
BnCNGC6	BnaC06g16330D	MBS	CAACTG	926	6	-	Arabidopsis thaliana	MYB binding site involved in drought-inducibility
BnCNGC6	BnaC06g16330D	ABRE	ACGTG	985	5	-	Arabidopsis thaliana	abscisic acid responsiveness element
BnCNGC6	BnaC06g16330D	ABRE	ACGTG	1032	5	-	Arabidopsis thaliana	abscisic acid responsiveness element
BnCNGC6	BnaC06g16330D	CGTCA-motif	CGTCA	1034	5	+	Hordeum vulgare	MeJA-responsiveness element
BnCNGC6	BnaC06g16330D	TGACG-motif	TGACG	1034	5	-	Hordeum vulgare	MeJA-responsiveness element
BnCNGC6	BnaC06g16330D	GARE-motif	TCTGTTG	1064	7	-	Brassica oleracea	gibberellin-responsive element
BnCNGC6	BnaC06g16330D	ARE	AAACCA	1128	6	-	Zea mays	anaerobic induction element
BnCNGC6	BnaC06g16330D	ARE	AAACCA	1203	6	-	Zea mays	anaerobic induction element
BnCNGC6	BnaC06g16330D	LTR	CCGAAA	1221	6	+	Hordeum vulgare	low-temperature responsiveness element
BnCNGC6	BnaC06g16330D	ARE	AAACCA	1274	6	+	Zea mays	anaerobic induction element
BnCNGC10	BnaA03g26780D	CGTCA-motif	CGTCA	243	5	-	Hordeum vulgare	MeJA-responsiveness element
BnCNGC10	BnaA03g26780D	TGACG-motif	TGACG	243	5	+	Hordeum vulgare	MeJA-responsiveness element
BnCNGC10	BnaA03g26780D	CGTCA-motif	CGTCA	281	5	-	Hordeum vulgare	MeJA-responsiveness element
BnCNGC10	BnaA03g26780D	TGACG-motif	TGACG	281	5	+	Hordeum vulgare	MeJA-responsiveness element
BnCNGC10	BnaA03g26780D	ABRE	TACGTGTC	578	8	+	Oryza sativa	abscisic acid responsiveness element
BnCNGC10	BnaA03g26780D	ABRE	ACGTG	579	5	+	Arabidopsis thaliana	abscisic acid responsiveness element
BnCNGC10	BnaA03g26780D	GCN4_motif	TGAGTCA	1034	7	-	Oryza sativa	endosperm expression regulatory element
BnCNGC10	BnaA03g26780D	TC-rich repeats	GTTTTCTTAC	1083	9	+	Nicotiana tabacum	defense and stress responsiveness element
BnCNGC19	BnaC02g11090D	ABRE	ACGTG	76	5	-	Arabidopsis thaliana	abscisic acid responsiveness element
BnCNGC19	BnaC02g11090D	ABRE	TACGGTC	88	7	+	Arabidopsis thaliana	abscisic acid responsiveness element
BnCNGC19	BnaC02g11090D	ABRE	ACGTG	173	5	+	Arabidopsis thaliana	abscisic acid responsiveness element
BnCNGC19	BnaC02g11090D	CGTCA-motif	CGTCA	229	5	+	Hordeum vulgare	MeJA-responsiveness element
BnCNGC19	BnaC02g11090D	TGACG-motif	TGACG	229	5	-	Hordeum vulgare	MeJA-responsiveness element
BnCNGC19	BnaC02g11090D	GC-motif	CCCCCG	263	6	+	Zea mays	anoxic specific inducibility element
BnCNGC19	BnaC02g11090D	ABRE	CACGTG	586	6	+	Arabidopsis thaliana	abscisic acid responsiveness element
BnCNGC19	BnaC02g11090D	ABRE	ACGTG	587	5	+	Arabidopsis thaliana	abscisic acid responsiveness element
BnCNGC19	BnaC02g11090D	CGTCA-motif	CGTCA	678	5	-	Hordeum vulgare	MeJA-responsiveness element
BnCNGC19	BnaC02g11090D	TGACG-motif	TGACG	678	5	+	Hordeum vulgare	MeJA-responsiveness element
BnCNGC19	BnaC02g11090D	TATC-box	TATCCCA	849	7	-	Oryza sativa	gibberellin-responsiveness element
BnCNGC19	BnaC02g11090D	TGA-element	AACGAC	883	6	-	Brassica oleracea	auxin-responsive element
BnCNGC19	BnaC02g11090D	circadian	CAAAGATATC	954	9	-	Lycopersicon esculentum	circadian control regulatory element
BnCNGC19	BnaC02g11090D	MBS	CAACTG	1169	6	-	Arabidopsis thaliana	MYB binding site involved in drought-inducibility
BnCNGC19	BnaC02g11090D	CGTCA-motif	CGTCA	1180	5	-	Hordeum vulgare	MeJA-responsiveness element
BnCNGC19	BnaC02g11090D	TGACG-motif	TGACG	1180	5	+	Hordeum vulgare	MeJA-responsiveness element
BnCNGC19	BnaC02g11090D	CGTCA-motif	CGTCA	1192	5	-	Hordeum vulgare	MeJA-responsiveness element
BnCNGC19	BnaC02g11090D	TGACG-motif	TGACG	1192	5	+	Hordeum vulgare	MeJA-responsiveness element
BnCNGC27	BnaA07g13760D	CAT-box	GCCACT	24	6	-	Arabidopsis thaliana	meristem expression element
BnCNGC27	BnaA07g13760D	GCN4_motif	TGAGTCA	275	7	+	Oryza sativa	endosperm expression regulatory element
BnCNGC27	BnaA07g13760D	TATC-box	TATCCCA	417	7	+	Oryza sativa	gibberellin-responsiveness element
BnCNGC27	BnaA07g13760D	GC-motif	CCCCCG	474	6	+	Zea mays	anoxic specific inducibility element
BnCNGC27	BnaA07g13760D	ARE	AAACCA	594	6	-	Zea mays	anaerobic induction element
BnCNGC27	BnaA07g13760D	ABRE	ACGTG	713	5	-	Arabidopsis thaliana	abscisic acid responsiveness element
BnCNGC27	BnaA07g13760D	ABRE	ACGTG	1103	5	-	Arabidopsis thaliana	abscisic acid responsiveness element
BnCNGC27	BnaA07g13760D	TC-rich repeats	GTTTTCTTAC	1185	9	+	Nicotiana tabacum	defense and stress responsiveness element
BnCNGC27	BnaA07g13760D	GARE-motif	TCTGTTG	1297	7	+	Brassica oleracea	gibberellin-responsive element
BnCNGC27	BnaA07g13760D	TC-rich repeats	GTTTTCTTAC	1361	9	+	Nicotiana tabacum	defense and stress responsiveness element
BnCNGC27	BnaA07g13760D	TGA-element	AACGAC	1377	6	-	Brassica oleracea	auxin-responsive element
BnCNGC27	BnaA07g13760D	MBS	CAACTG	1484	6	-	Arabidopsis thaliana	MYB binding site involved in drought-inducibility
BnCNGC40	BnaC03g40070D	P-box	CCTTTTG	18	7	+	Oryza sativa	gibberellin-responsive element
BnCNGC40	BnaC03g40070D	ARE	AAACCA	62	6	+	Zea mays	anaerobic induction element
BnCNGC40	BnaC03g40070D	ARE	AAACCA	209	6	+	Zea mays	anaerobic induction element
BnCNGC40	BnaC03g40070D	ARE	AAACCA	406	6	+	Zea mays	anaerobic induction element
BnCNGC40	BnaC03g40070D	CGTCA-motif	CGTCA	845	5	+	Hordeum vulgare	MeJA-responsiveness element
BnCNGC40	BnaC03g40070D	TGACG-motif	TGACG	845	5	-	Hordeum vulgare	MeJA-responsiveness element
BnCNGC40	BnaC03g40070D	ABRE	ACGTG	1144	5	-	Arabidopsis thaliana	abscisic acid responsiveness element
BnCNGC40	BnaC03g40070D	ABRE	ACGTG	1222	5	+	Arabidopsis thaliana	abscisic acid responsiveness element
BnCNGC40	BnaC03g40070D	O2-site	GATGA(C/T)(A/G)TG(A/G)	1376	8	-	Zea mays	zein metabolism regulation element
BnCNGC35	BnaC08g33890D	GCN4_motif	TGAGTCA	245	7	+	Oryza sativa	endosperm expression regulatory element
BnCNGC35	BnaC08g33890D	O2-site	GATGATGTGG	563	9	-	Zea mays	zein metabolism regulation element
BnCNGC35	BnaC08g33890D	CGTCA-motif	CGTCA	658	5	+	Hordeum vulgare	MeJA-responsiveness element
BnCNGC35	BnaC08g33890D	TGACG-motif	TGACG	658	5	-	Hordeum vulgare	MeJA-responsiveness element
BnCNGC35	BnaC08g33890D	CGTCA-motif	CGTCA	940	5	+	Hordeum vulgare	MeJA-responsiveness element
BnCNGC35	BnaC08g33890D	TGACG-motif	TGACG	940	5	-	Hordeum vulgare	MeJA-responsiveness element
BnCNGC35	BnaC08g33890D	ABRE	ACGTG	1144	5	-	Arabidopsis thaliana	abscisic acid responsiveness element
BnCNGC35	BnaC08g33890D	ABRE	CACGTG	1312	6	-	Arabidopsis thaliana	abscisic acid responsiveness element
BnCNGC35	BnaC08g33890D	ABRE	ACGTG	1313	5	+	Arabidopsis thaliana	abscisic acid responsiveness element
BnCNGC3	BnaC04g38170D	ARE	AAACCA	12	6	+	Zea mays	anaerobic induction element
BnCNGC3	BnaC04g38170D	CGTCA-motif	CGTCA	117	5	-	Hordeum vulgare	MeJA-responsiveness element
BnCNGC3	BnaC04g38170D	TGACG-motif	TGACG	117	5	+	Hordeum vulgare	MeJA-responsiveness element
BnCNGC3	BnaC04g38170D	TC-rich repeats	GTTTTCTTAC	129	9	-	Nicotiana tabacum	defense and stress responsiveness element
BnCNGC3	BnaC04g38170D	ARE	AAACCA	135	6	+	Zea mays	anaerobic induction element
BnCNGC3	BnaC04g38170D	GARE-motif	TCTGTTG	172	7	-	Brassica oleracea	gibberellin-responsive element
BnCNGC3	BnaC04g38170D	LTR	CCGAAA	224	6	+	Hordeum vulgare	low-temperature responsiveness element
BnCNGC3	BnaC04g38170D	TATC-box	TATCCCA	394	7	-	Oryza sativa	gibberellin-responsiveness element
BnCNGC3	BnaC04g38170D	ARE	AAACCA	402	6	+	Zea mays	anaerobic induction element
BnCNGC3	BnaC04g38170D	ARE	AAACCA	414	6	+	Zea mays	anaerobic induction element
BnCNGC3	BnaC04g38170D	circadian	CAAAGATATC	500	9	+	Lycopersicon esculentum	circadian control regulatory element
BnCNGC3	BnaC04g38170D	O2-site	GATGA(C/T)(A/G)TG(A/G)	567	8.5	+	Zea mays	zein metabolism regulation element
BnCNGC3	BnaC04g38170D	ARE	AAACCA	854	6	+	Zea mays	anaerobic induction element
BnCNGC3	BnaC04g38170D	TC-rich repeats	GTTTTCTTAC	995	9	+	Nicotiana tabacum	defense and stress responsiveness element
BnCNGC3	BnaC04g38170D	MBS	CAACTG	1040	6	+	Arabidopsis thaliana	MYB binding site involved in drought-inducibility
BnCNGC3	BnaC04g38170D	TCA-element	TCAGAAGAGG	1065	9	+	Brassica oleracea	salicylic acid responsiveness element
BnCNGC3	BnaC04g38170D	AuxRR-core	GGTCCAT	1258	7	+	Nicotiana tabacum	auxin responsiveness element
BnCNGC3	BnaC04g38170D	ARE	AAACCA	1327	6	-	Zea mays	anaerobic induction element
BnCNGC3	BnaC04g38170D	GARE-motif	TCTGTTG	1352	7	+	Brassica oleracea	gibberellin-responsive element
BnCNGC32	BnaC01g08020D	ARE	AAACCA	189	6	-	Zea mays	anaerobic induction element
BnCNGC32	BnaC01g08020D	ABRE	CACGTG	378	6	+	Arabidopsis thaliana	abscisic acid responsiveness element
BnCNGC32	BnaC01g08020D	ABRE	ACGTG	379	5	+	Arabidopsis thaliana	abscisic acid responsiveness element
BnCNGC32	BnaC01g08020D	ARE	AAACCA	591	6	-	Zea mays	anaerobic induction element
BnCNGC32	BnaC01g08020D	ARE	AAACCA	733	6	+	Zea mays	anaerobic induction element
BnCNGC32	BnaC01g08020D	MBS	CAACTG	924	6	-	Arabidopsis thaliana	MYB binding site involved in drought-inducibility
BnCNGC32	BnaC01g08020D	O2-site	GATGA(C/T)(A/G)TG(A/G)	1053	8	+	Zea mays	zein metabolism regulation element
BnCNGC32	BnaC01g08020D	TGA-element	AACGAC	1236	6	+	Brassica oleracea	auxin-responsive element
BnCNGC32	BnaC01g08020D	CGTCA-motif	CGTCA	1265	5	-	Hordeum vulgare	MeJA-responsiveness element
BnCNGC32	BnaC01g08020D	TGACG-motif	TGACG	1265	5	+	Hordeum vulgare	MeJA-responsiveness element
BnCNGC32	BnaC01g08020D	TC-rich repeats	GTTTTCTTAC	1413	9	+	Nicotiana tabacum	defense and stress responsiveness element
BnCNGC8	BnaA05g01380D	TC-rich repeats	ATTCTCTAAC	249	9	+	Nicotiana tabacum	defense and stress responsiveness element
BnCNGC8	BnaA05g01380D	MBS	CAACTG	400	6	+	Arabidopsis thaliana	MYB binding site involved in drought-inducibility
BnCNGC8	BnaA05g01380D	GARE-motif	TCTGTTG	470	7	+	Brassica oleracea	gibberellin-responsive element
BnCNGC8	BnaA05g01380D	O2-site	GATGATGTGG	582	9	-	Zea mays	zein metabolism regulation element
BnCNGC8	BnaA05g01380D	CGTCA-motif	CGTCA	733	5	-	Hordeum vulgare	MeJA-responsiveness element
BnCNGC8	BnaA05g01380D	TGACG-motif	TGACG	733	5	+	Hordeum vulgare	MeJA-responsiveness element
BnCNGC8	BnaA05g01380D	TCA-element	CCATCTTTTT	752	9	-	Nicotiana tabacum	salicylic acid responsiveness element
BnCNGC8	BnaA05g01380D	circadian	CAAAGATATC	923	9	+	Lycopersicon esculentum	circadian control regulatory element
BnCNGC8	BnaA05g01380D	ARE	AAACCA	1208	6	+	Zea mays	anaerobic induction element
BnCNGC8	BnaA05g01380D	CGTCA-motif	CGTCA	1273	5	+	Hordeum vulgare	MeJA-responsiveness element
BnCNGC8	BnaA05g01380D	TGACG-motif	TGACG	1273	5	-	Hordeum vulgare	MeJA-responsiveness element
BnCNGC8	BnaA05g01380D	O2-site	GATGA(C/T)(A/G)TG(A/G)	1282	8	-	Zea mays	zein metabolism regulation element
BnCNGC56	BnaA10g18740D	O2-site	GATGACATGG	209	9	-	Zea mays	zein metabolism regulation element
BnCNGC56	BnaA10g18740D	ARE	AAACCA	280	6	-	Zea mays	anaerobic induction element
BnCNGC56	BnaA10g18740D	motif I	gGTACGTGGCG	321	10	+	Oryza sativa	root specific regulatory element
BnCNGC56	BnaA10g18740D	ABRE	ACGTG	324	5	+	Arabidopsis thaliana	abscisic acid responsiveness element
BnCNGC56	BnaA10g18740D	ARE	AAACCA	797	6	+	Zea mays	anaerobic induction element
BnCNGC56	BnaA10g18740D	TCA-element	CCATCTTTTT	1072	9	-	Nicotiana tabacum	salicylic acid responsiveness element
BnCNGC56	BnaA10g18740D	GARE-motif	TCTGTTG	1312	7	+	Brassica oleracea	gibberellin-responsive element
BnCNGC29	BnaA10g19030D	TCA-element	CCATCTTTTT	90	9	-	Nicotiana tabacum	salicylic acid responsiveness element
BnCNGC29	BnaA10g19030D	TCA-element	CCATCTTTTT	136	9	-	Nicotiana tabacum	salicylic acid responsiveness element
BnCNGC29	BnaA10g19030D	O2-site	GATGACATGG	150	9	-	Zea mays	zein metabolism regulation element
BnCNGC29	BnaA10g19030D	P-box	CCTTTTG	234	7	-	Oryza sativa	gibberellin-responsive element
BnCNGC29	BnaA10g19030D	ABRE	AACCCGG	464	7	-	Arabidopsis thaliana	abscisic acid responsiveness element
BnCNGC29	BnaA10g19030D	LTR	CCGAAA	554	6	+	Hordeum vulgare	low-temperature responsiveness element
BnCNGC29	BnaA10g19030D	circadian	CAAAGATATC	611	9	+	Lycopersicon esculentum	circadian control regulatory element
BnCNGC29	BnaA10g19030D	LTR	CCGAAA	1062	6	-	Hordeum vulgare	low-temperature responsiveness element
BnCNGC29	BnaA10g19030D	ABRE	ACGTG	1216	5	+	Arabidopsis thaliana	abscisic acid responsiveness element
BnCNGC41	BnaA03g34700D	P-box	CCTTTTG	109	7	+	Oryza sativa	gibberellin-responsive element
BnCNGC41	BnaA03g34700D	ARE	AAACCA	153	6	+	Zea mays	anaerobic induction element
BnCNGC41	BnaA03g34700D	ARE	AAACCA	298	6	+	Zea mays	anaerobic induction element
BnCNGC41	BnaA03g34700D	ARE	AAACCA	498	6	+	Zea mays	anaerobic induction element
BnCNGC41	BnaA03g34700D	CGTCA-motif	CGTCA	891	5	+	Hordeum vulgare	MeJA-responsiveness element
BnCNGC41	BnaA03g34700D	TGACG-motif	TGACG	891	5	-	Hordeum vulgare	MeJA-responsiveness element
BnCNGC41	BnaA03g34700D	ABRE	ACGTG	1139	5	-	Arabidopsis thaliana	abscisic acid responsiveness element
BnCNGC41	BnaA03g34700D	ABRE	ACGTG	1217	5	+	Arabidopsis thaliana	abscisic acid responsiveness element
BnCNGC41	BnaA03g34700D	O2-site	GATGA(C/T)(A/G)TG(A/G)	1374	8	-	Zea mays	zein metabolism regulation element
BnCNGC39	BnaA03g34680D	ARE	AAACCA	279	6	-	Zea mays	anaerobic induction element
BnCNGC39	BnaA03g34680D	ARE	AAACCA	648	6	-	Zea mays	anaerobic induction element
BnCNGC39	BnaA03g34680D	MBSI	TTTTTACGGTTA	950	11	+	Petunia hybrida	MYB binding site involved in flavonoid biosynthetic genes regulation
BnCNGC26	BnaC04g16000D	circadian	CAAAGATATC	4	9	+	Lycopersicon esculentum	circadian control regulatory element
BnCNGC26	BnaC04g16000D	TATC-box	TATCCCA	312	7	+	Oryza sativa	gibberellin-responsiveness element
BnCNGC26	BnaC04g16000D	ARE	AAACCA	478	6	-	Zea mays	anaerobic induction element
BnCNGC26	BnaC04g16000D	TC-rich repeats	GTTTTCTTAC	673	9	+	Nicotiana tabacum	defense and stress responsiveness element
BnCNGC26	BnaC04g16000D	ABRE	ACGTG	949	5	-	Arabidopsis thaliana	abscisic acid responsiveness element
BnCNGC26	BnaC04g16000D	TC-rich repeats	GTTTTCTTAC	1034	9	+	Nicotiana tabacum	defense and stress responsiveness element
BnCNGC26	BnaC04g16000D	GARE-motif	TCTGTTG	1145	7	+	Brassica oleracea	gibberellin-responsive element
BnCNGC26	BnaC04g16000D	TC-rich repeats	GTTTTCTTAC	1209	9	+	Nicotiana tabacum	defense and stress responsiveness element
BnCNGC26	BnaC04g16000D	CGTCA-motif	CGTCA	1227	5	+	Hordeum vulgare	MeJA-responsiveness element
BnCNGC26	BnaC04g16000D	TGACG-motif	TGACG	1227	5	-	Hordeum vulgare	MeJA-responsiveness element
BnCNGC26	BnaC04g16000D	MBS	CAACTG	1332	6	-	Arabidopsis thaliana	MYB binding site involved in drought-inducibility
BnCNGC26	BnaC04g16000D	TC-rich repeats	GTTTTCTTAC	1383	9	+	Nicotiana tabacum	defense and stress responsiveness element
BnCNGC9	BnaC03g31720D	TCA-element	TCAGAAGAGG	124	9	-	Brassica oleracea	salicylic acid responsiveness element
BnCNGC9	BnaC03g31720D	CGTCA-motif	CGTCA	271	5	-	Hordeum vulgare	MeJA-responsiveness element
BnCNGC9	BnaC03g31720D	TGACG-motif	TGACG	271	5	+	Hordeum vulgare	MeJA-responsiveness element
BnCNGC9	BnaC03g31720D	ARE	AAACCA	407	6	+	Zea mays	anaerobic induction element
BnCNGC9	BnaC03g31720D	TCA-element	CCATCTTTTT	457	9	-	Nicotiana tabacum	salicylic acid responsiveness element
BnCNGC9	BnaC03g31720D	CGTCA-motif	CGTCA	503	5	-	Hordeum vulgare	MeJA-responsiveness element
BnCNGC9	BnaC03g31720D	TGACG-motif	TGACG	503	5	+	Hordeum vulgare	MeJA-responsiveness element
BnCNGC9	BnaC03g31720D	CGTCA-motif	CGTCA	541	5	-	Hordeum vulgare	MeJA-responsiveness element
BnCNGC9	BnaC03g31720D	TGACG-motif	TGACG	541	5	+	Hordeum vulgare	MeJA-responsiveness element
BnCNGC9	BnaC03g31720D	ABRE	TACGTGTC	838	8	+	Oryza sativa	abscisic acid responsiveness element
BnCNGC9	BnaC03g31720D	ABRE	ACGTG	839	5	+	Arabidopsis thaliana	abscisic acid responsiveness element
BnCNGC9	BnaC03g31720D	GCN4_motif	TGAGTCA	1308	7	-	Oryza sativa	endosperm expression regulatory element
BnCNGC9	BnaC03g31720D	TC-rich repeats	GTTTTCTTAC	1357	9	+	Nicotiana tabacum	defense and stress responsiveness element
BnCNGC52	BnaA05g22570D	ARE	AAACCA	8	6	-	Zea mays	anaerobic induction element
BnCNGC52	BnaA05g22570D	TCA-element	CCATCTTTTT	143	9	+	Nicotiana tabacum	salicylic acid responsiveness element
BnCNGC52	BnaA05g22570D	LTR	CCGAAA	652	6	+	Hordeum vulgare	low-temperature responsiveness element
BnCNGC52	BnaA05g22570D	CGTCA-motif	CGTCA	660	5	-	Hordeum vulgare	MeJA-responsiveness element
BnCNGC52	BnaA05g22570D	TGACG-motif	TGACG	660	5	+	Hordeum vulgare	MeJA-responsiveness element
BnCNGC52	BnaA05g22570D	LTR	CCGAAA	730	6	+	Hordeum vulgare	low-temperature responsiveness element
BnCNGC52	BnaA05g22570D	LTR	CCGAAA	752	6	+	Hordeum vulgare	low-temperature responsiveness element
BnCNGC52	BnaA05g22570D	ABRE	ACGTG	1009	5	-	Arabidopsis thaliana	abscisic acid responsiveness element
BnCNGC52	BnaA05g22570D	TCA-element	CCATCTTTTT	1460	9	+	Nicotiana tabacum	salicylic acid responsiveness element
BnCNGC52	BnaA05g22570D	CGTCA-motif	CGTCA	1491	5	+	Hordeum vulgare	MeJA-responsiveness element
BnCNGC52	BnaA05g22570D	TGACG-motif	TGACG	1491	5	-	Hordeum vulgare	MeJA-responsiveness element
BnCNGC50	BnaA05g22560D	MBS	CAACTG	157	6	-	Arabidopsis thaliana	MYB binding site involved in drought-inducibility
BnCNGC50	BnaA05g22560D	ARE	AAACCA	393	6	-	Zea mays	anaerobic induction element
BnCNGC50	BnaA05g22560D	P-box	CCTTTTG	714	7	+	Oryza sativa	gibberellin-responsive element
BnCNGC50	BnaA05g22560D	P-box	CCTTTTG	941	7	+	Oryza sativa	gibberellin-responsive element
BnCNGC50	BnaA05g22560D	CGTCA-motif	CGTCA	1377	5	-	Hordeum vulgare	MeJA-responsiveness element
BnCNGC50	BnaA05g22560D	TGACG-motif	TGACG	1377	5	+	Hordeum vulgare	MeJA-responsiveness element
BnCNGC44	BnaA05g22550D	circadian	CAAAGATATC	218	9	-	Lycopersicon esculentum	circadian control regulatory element
BnCNGC44	BnaA05g22550D	TCA-element	CCATCTTTTT	486	9	-	Nicotiana tabacum	salicylic acid responsiveness element
BnCNGC44	BnaA05g22550D	MBS	CAACTG	916	6	-	Arabidopsis thaliana	MYB binding site involved in drought-inducibility
BnCNGC44	BnaA05g22550D	ARE	AAACCA	992	6	-	Zea mays	anaerobic induction element
BnCNGC44	BnaA05g22550D	ARE	AAACCA	1041	6	-	Zea mays	anaerobic induction element
BnCNGC44	BnaA05g22550D	TCA-element	CCATCTTTTT	1136	9	-	Nicotiana tabacum	salicylic acid responsiveness element
BnCNGC44	BnaA05g22550D	ARE	AAACCA	1267	6	+	Zea mays	anaerobic induction element
BnCNGC44	BnaA05g22550D	GCN4_motif	TGAGTCA	1390	7	-	Oryza sativa	endosperm expression regulatory element
BnCNGC37	BnaC04g36270D	TCA-element	CCATCTTTTT	1313	9	+	Nicotiana tabacum	cis-acting element involved in salicylic acid responsiveness
BnCNGC37	BnaC04g36270D	TGACG-motif	TGACG	896	5	-	Hordeum vulgare	cis-acting regulatory element involved in the MeJA-responsiveness
BnCNGC37	BnaC04g36270D	CGTCA-motif	CGTCA	896	5	+	Hordeum vulgare	cis-acting regulatory element involved in the MeJA-responsiveness
BnCNGC37	BnaC04g36270D	ABRE	ACGTG	1193	5	-	Arabidopsis thaliana	cis-acting element involved in the abscisic acid responsiveness
BnCNGC37	BnaC04g36270D	ABRE	ACGTG	1276	5	+	Arabidopsis thaliana	cis-acting element involved in the abscisic acid responsiveness
BnCNGC37	BnaC04g36270D	ABRE	CACGTG	1331	6	-	Arabidopsis thaliana	cis-acting element involved in the abscisic acid responsiveness
BnCNGC37	BnaC04g36270D	ABRE	ACGTG	1332	5	+	Arabidopsis thaliana	cis-acting element involved in the abscisic acid responsiveness
BnCNGC37	BnaC04g36270D	TGA-element	AACGAC	281	6	-	Brassica oleracea	auxin-responsive element
BnCNGC37	BnaC04g36270D	LTR	CCGAAA	472	6	-	Hordeum vulgare	cis-acting element involved in low-temperature responsiveness
BnCNGC37	BnaC04g36270D	ARE	AAACCA	668	6	+	Zea mays	cis-acting regulatory element essential for the anaerobic induction
BnCNGC37	BnaC04g36270D	ARE	AAACCA	1057	6	-	Zea mays	cis-acting regulatory element essential for the anaerobic induction
BnCNGC1	BnaC03g31050D	CGTCA-motif	CGTCA	1446	5	-	Hordeum vulgare	cis-acting regulatory element involved in the MeJA-responsiveness
BnCNGC1	BnaC03g31050D	O2-site	GATGA(C/T)(A/G)TG(A/G)	722	8	-	Zea mays	cis-acting regulatory element involved in zein metabolism regulation
BnCNGC1	BnaC03g31050D	MBS	CAACTG	932	6	-	Arabidopsis thaliana	MYB binding site involved in drought-inducibility
BnCNGC1	BnaC03g31050D	MBS	CAACTG	1193	6	-	Arabidopsis thaliana	MYB binding site involved in drought-inducibility
BnCNGC1	BnaC03g31050D	ARE	AAACCA	584	6	+	Zea mays	cis-acting regulatory element essential for the anaerobic induction
BnCNGC1	BnaC03g31050D	ARE	AAACCA	669	6	-	Zea mays	cis-acting regulatory element essential for the anaerobic induction
BnCNGC1	BnaC03g31050D	TGACG-motif	TGACG	1446	5	+	Hordeum vulgare	cis-acting regulatory element involved in the MeJA-responsiveness
BnCNGC1	BnaC03g31050D	TCA-element	TCAGAAGAGG	1263	9	-	Brassica oleracea	cis-acting element involved in salicylic acid responsiveness
BnCNGC1	BnaC03g31050D	LTR	CCGAAA	379	6	+	Hordeum vulgare	cis-acting element involved in low-temperature responsiveness
BnCNGC60	BnaC02g44680D	ABRE	ACGTG	1285	5	+	Arabidopsis thaliana	cis-acting element involved in the abscisic acid responsiveness
BnCNGC60	BnaC02g44680D	TGACG-motif	TGACG	164	5	-	Hordeum vulgare	cis-acting regulatory element involved in the MeJA-responsiveness
BnCNGC60	BnaC02g44680D	CGTCA-motif	CGTCA	164	5	+	Hordeum vulgare	cis-acting regulatory element involved in the MeJA-responsiveness
BnCNGC11	BnaAnng17920D	MBS	CAACTG	1409	6	-	Arabidopsis thaliana	MYB binding site involved in drought-inducibility
BnCNGC11	BnaAnng17920D	ABRE	ACGTG	31	5	+	Arabidopsis thaliana	cis-acting element involved in the abscisic acid responsiveness
BnCNGC11	BnaAnng17920D	ABRE	TACGGTC	84	7	+	Arabidopsis thaliana	cis-acting element involved in the abscisic acid responsiveness
BnCNGC11	BnaAnng17920D	ARE	AAACCA	749	6	-	Zea mays	cis-acting regulatory element essential for the anaerobic induction
BnCNGC11	BnaAnng17920D	O2-site	GATGACATGG	895	9	+	Zea mays	cis-acting regulatory element involved in zein metabolism regulation
BnCNGC11	BnaAnng17920D	O2-site	GATGATGTGG	944	9	+	Zea mays	cis-acting regulatory element involved in zein metabolism regulation
BnCNGC11	BnaAnng17920D	TCA-element	CCATCTTTTT	1017	9	+	Nicotiana tabacum	cis-acting element involved in salicylic acid responsiveness
BnCNGC11	BnaAnng17920D	TGACG-motif	TGACG	1459	5	+	Hordeum vulgare	cis-acting regulatory element involved in the MeJA-responsiveness
BnCNGC4	BnaC06g16240D	TGA-element	AACGAC	291	6	+	Brassica oleracea	auxin-responsive element
BnCNGC4	BnaC06g16240D	O2-site	GATGACATGG	895	9	+	Zea mays	cis-acting regulatory element involved in zein metabolism regulation
BnCNGC4	BnaC06g16240D	O2-site	GATGATGTGG	944	9	+	Zea mays	cis-acting regulatory element involved in zein metabolism regulation
BnCNGC4	BnaC06g16240D	MBS	CAACTG	1399	6	+	Arabidopsis thaliana	MYB binding site involved in drought-inducibility
BnCNGC4	BnaC06g16240D	ARE	AAACCA	677	6	-	Zea mays	cis-acting regulatory element essential for the anaerobic induction
BnCNGC4	BnaC06g16240D	ARE	AAACCA	1025	6	-	Zea mays	cis-acting regulatory element essential for the anaerobic induction
BnCNGC4	BnaC06g16240D	ARE	AAACCA	1356	6	+	Zea mays	cis-acting regulatory element essential for the anaerobic induction
BnCNGC4	BnaC06g16240D	TCA-element	CCATCTTTTT	1017	9	+	Nicotiana tabacum	cis-acting element involved in salicylic acid responsiveness
BnCNGC4	BnaC06g16240D	MBS	CAACTG	1409	6	-	Arabidopsis thaliana	MYB binding site involved in drought-inducibility
BnCNGC48	BnaC01g34940D	MBS	CAACTG	1013	6	+	Arabidopsis thaliana	MYB binding site involved in drought-inducibility
BnCNGC48	BnaC01g34940D	ARE	AAACCA	1110	6	+	Zea mays	cis-acting regulatory element essential for the anaerobic induction
BnCNGC48	BnaC01g34940D	ARE	AAACCA	1285	6	-	Zea mays	cis-acting regulatory element essential for the anaerobic induction
BnCNGC48	BnaC01g34940D	TGACG-motif	TGACG	1348	5	+	Hordeum vulgare	cis-acting regulatory element involved in the MeJA-responsiveness
BnCNGC48	BnaC01g34940D	CGTCA-motif	CGTCA	1348	5	-	Hordeum vulgare	cis-acting regulatory element involved in the MeJA-responsiveness
BnCNGC48	BnaC01g34940D	CGTCA-motif	CGTCA	1348	5	-	Hordeum vulgare	cis-acting regulatory element involved in the MeJA-responsiveness

## Sheet: Table S4
Table S4 Statistical analysis of transcriptomic data for RNA-seq of Brassica napus between control and treatment.
Sample	RawReads (M)	CleanReads (M)	CleanBases (Gb)	Q20 (%)	Q30 (%)	Multiple mapped (%)	uniquely Multiple mapped (%)
OE_L_R1	47.19	45.15	6.77	98.38	94.1	84.85	18.93
OE_L_R2	47.19	45.01	6.75	98.35	94.04	84.08	19.36
OE_L_R3	47.19	44.73	6.71	98.55	94.74	83.13	18.87
OE_S_R1	47.19	44.52	6.68	98.5	94.58	82.38	20.46
OE_S_R2	47.19	44.76	6.71	98.42	94.28	81.53	20.52
OE_S_R3	47.19	44.88	6.73	98.49	94.51	81.87	21.15
WT_L_R1	47.19	44.21	6.63	98.02	92.92	84.02	19.62
WT_L_R2	47.19	45.37	6.81	98.41	94.25	79.48	21.18
WT_L_R3	47.19	44.71	6.71	98.36	94.09	84.14	19.48
WT_S_R1	48.93	45.41	6.81	98.39	94.16	81.36	19.85
WT_S_R2	47.19	44.7	6.7	98.46	94.42	82.94	19.89
WT_S_R3	47.19	44.29	6.64	98.28	93.81	81.83	20.2

## Sheet: Table S5
Table S5. Primers used in this study.
Primer name	Primer Sequence (5’-3’)
BnaCNGC2-F1	AAAAGCAGGCTTTGACTTTATGCCCTCTCACACCAACTTCC
BnaCNGC2-R1	AGCTGGGTCTAGAGACTTTTTACTCGAGATGATCATGCGGTC
BnaCNGC2-F2	ACTCCACAAGCTGCGATCAAGC
BnaCNGC2-R2	GTGCGAACGACCGTTACAACAG
BnaCNGC2-F3	TCACTGCATCTGCTTGATGAGAAG
BnaCNGC2-R3	BnaCNGC2-R3 GGTGACACGAATTGGTAACAGA
Hyg-F	GCGAGAGCCTGACCTATTGCATCT
Hyg-R	GCCGTCAACCAAGCTCTGATAGAGT
BnaF-Box-F	GATAAGTCGCTTCCTACCGAAGT
BnaF-Box-R	GTGTTCCCATTGCCCTGTATCAA
BnaCNGC2-qpcr-F	GGT CTG TTA CCA ATT CGT GTC
BnaCNGC2-qpcr-R	GTC CGT TAG AGT CTA AGC AC
